# Supplementary material for: Multiple U-Net-Based Automatic Segmentations and Radiomics Feature Stability on Ultrasound Images for Patients With Ovarian Cancer
Source: Front Oncol. 2021 Feb 18;10:614201. doi: 10.3389/fonc.2020.614201 (PMC7930567; doi:10.3389/fonc.2020.614201)
Supplement: Supplementary file 1 [file Table_1.xlsx]

## Sheet: Sheet1
Supplemantary table 1 Pearson correlation coeffiencts and significant p for features between automatic and manual segmentations
	UNET		Unet+ResNet		UNET++		CENET
	Correlation coefficients	p	Correlation coefficients	p	Correlation coefficients	p	Correlation coefficients	p
original_firstorder_10Percentile	0.909178	3.7332e-37	0.934627	1.54192e-43	0.899735	2.97922e-35	0.958258	2.30918e-52
original_firstorder_90Percentile	0.95638	1.71117e-51	0.944325	1.10099e-46	0.943097	2.95343e-46	0.95869	1.43723e-52
original_firstorder_Energy	0.925476	5.5233e-41	0.92954	4.47109e-42	0.927966	1.20453e-41	0.953227	4.09089e-50
original_firstorder_Entropy	0.913353	4.61407e-38	0.882419	3.2696e-32	0.897721	7.16447e-35	0.905346	2.33367e-36
original_firstorder_InterquartileRange	0.914937	2.02961e-38	0.915949	1.19091e-38	0.894943	2.33345e-34	0.940396	2.39871e-45
original_firstorder_Kurtosis	0.901561	1.32265e-35	0.926772	2.51792e-41	0.704076	1.73188e-15	0.850996	9.39516e-28
original_firstorder_Maximum	0.809187	3.36821e-23	0.860956	4.7781e-29	0.803568	1.13116e-22	0.809332	3.26235e-23
original_firstorder_MeanAbsoluteDeviation	0.924905	7.77125e-41	0.902962	7.01612e-36	0.892878	5.49718e-34	0.934572	1.60102e-43
original_firstorder_Mean	0.955093	6.42499e-51	0.948771	2.54239e-48	0.953618	2.79232e-50	0.958358	2.07011e-52
original_firstorder_Median	0.955273	5.35348e-51	0.938076	1.34207e-44	0.957186	7.32317e-52	0.947577	7.21963e-48
original_firstorder_Minimum	0.936219	5.08217e-44	0.916572	8.54702e-39	0.940684	1.9268e-45	0.931617	1.16662e-42
original_firstorder_Range	0.792735	1.05125e-21	0.814738	9.77474e-24	0.787704	2.83122e-21	0.783467	6.38798e-21
original_firstorder_RobustMeanAbsoluteDeviation	0.920909	7.89921e-40	0.916651	8.19469e-39	0.893141	4.93302e-34	0.943631	1.92781e-46
original_firstorder_RootMeanSquared	0.959845	3.9476e-53	0.951933	1.41269e-49	0.958761	1.32863e-52	0.961847	3.82959e-54
original_firstorder_Skewness	0.901453	1.38826e-35	0.905989	1.72478e-36	0.865958	9.79922e-30	0.916868	7.29477e-39
original_firstorder_TotalEnergy	0.925476	5.5233e-41	0.92954	4.47109e-42	0.927966	1.20453e-41	0.953227	4.09089e-50
original_firstorder_Uniformity	0.898728	4.63053e-35	0.87568	3.7232e-31	0.893637	4.02031e-34	0.896116	1.42336e-34
original_firstorder_Variance	0.928135	1.08409e-41	0.895331	1.98303e-34	0.904602	3.29954e-36	0.943236	2.6443e-46
original_glcm_Autocorrelation	0.958999	1.02013e-52	0.954471	1.20137e-50	0.954785	8.77286e-51	0.961517	5.67502e-54
original_glcm_ClusterProminence	0.923982	1.34329e-40	0.847661	2.42758e-27	0.91594	1.19639e-38	0.92981	3.76315e-42
original_glcm_ClusterShade	0.916251	1.01425e-38	0.729195	5.34586e-17	0.857265	1.4794e-28	0.855854	2.25967e-28
original_glcm_ClusterTendency	0.92594	4.17572e-41	0.893427	4.38425e-34	0.902913	7.17414e-36	0.942951	3.31522e-46
original_glcm_Contrast	0.966939	5.49579e-57	0.967181	3.93011e-57	0.96933	1.76933e-58	0.949268	1.6336e-48
original_glcm_Correlation	0.848453	1.9418e-27	0.81949	3.27871e-24	0.829237	3.14512e-25	0.853918	4.01231e-28
original_glcm_DifferenceAverage	0.960425	2.03339e-53	0.956264	1.93074e-51	0.957767	3.93165e-52	0.952162	1.13677e-49
original_glcm_DifferenceEntropy	0.951897	1.46062e-49	0.942742	3.91059e-46	0.94456	9.09099e-47	0.938177	1.24729e-44
original_glcm_DifferenceVariance	0.948579	3.0112e-48	0.955121	6.24528e-51	0.957571	4.85422e-52	0.927265	1.85923e-41
original_glcm_Id	0.950222	6.91083e-49	0.947899	5.46374e-48	0.948576	3.02133e-48	0.948205	4.185e-48
original_glcm_Idm	0.952985	5.17197e-50	0.950281	6.54345e-49	0.950932	3.60043e-49	0.950435	5.68703e-49
original_glcm_Idmn	0.885864	8.89934e-33	0.90031	2.31093e-35	0.914869	2.1034e-38	0.866845	7.35032e-30
original_glcm_Idn	0.90379	4.80339e-36	0.900691	1.95111e-35	0.913811	3.64349e-38	0.90126	1.51324e-35
original_glcm_Imc1	0.893509	4.23892e-34	0.874304	6.01237e-31	0.872624	1.0709e-30	0.902862	7.34531e-36
original_glcm_Imc2	0.849035	1.64662e-27	0.799653	2.57191e-22	0.788374	2.48506e-21	0.843983	6.73849e-27
original_glcm_InverseVariance	0.932686	5.74844e-43	0.934312	1.91468e-43	0.934169	2.11151e-43	0.936875	3.19092e-44
original_glcm_JointAverage	0.944604	8.77084e-47	0.944155	1.26374e-46	0.946684	1.55198e-47	0.95017	7.24167e-49
original_glcm_JointEnergy	0.90335	5.87672e-36	0.889967	1.78632e-33	0.90844	5.34693e-37	0.900343	2.27743e-35
original_glcm_JointEntropy	0.925822	4.48534e-41	0.898838	4.41377e-35	0.914924	2.04297e-38	0.912305	7.87378e-38
original_glcm_MCC	0.800494	2.15951e-22	0.747176	3.46177e-18	0.782345	7.89978e-21	0.831724	1.68874e-25
original_glcm_MaximumProbability	0.881533	4.53936e-32	0.863277	2.30898e-29	0.895102	2.18377e-34	0.871804	1.41564e-30
original_glcm_SumAverage	0.944604	8.77084e-47	0.944155	1.26374e-46	0.946684	1.55198e-47	0.95017	7.24167e-49
original_glcm_SumEntropy	0.913695	3.86872e-38	0.886357	7.36224e-33	0.90468	3.1833e-36	0.903877	4.61342e-36
original_glcm_SumSquares	0.927507	1.60134e-41	0.894794	2.48412e-34	0.904811	2.99435e-36	0.942887	3.48716e-46
original_glrlm_GrayLevelNonUniformity	0.911831	1.0005e-37	0.954747	9.10953e-51	0.926319	3.31741e-41	0.957712	4.17094e-52
original_glrlm_GrayLevelNonUniformityNormalized	0.880819	5.90346e-32	0.853201	4.95189e-28	0.829865	2.69047e-25	0.86968	2.89011e-30
original_glrlm_GrayLevelVariance	0.920642	9.17861e-40	0.862953	2.55786e-29	0.877707	1.81824e-31	0.910673	1.78705e-37
original_glrlm_HighGrayLevelRunEmphasis	0.960556	1.74735e-53	0.956728	1.18835e-51	0.953332	3.6906e-50	0.967075	4.55162e-57
original_glrlm_LongRunEmphasis	0.96525	5.36542e-56	0.967927	1.37155e-57	0.924101	1.25171e-40	0.967354	3.08633e-57
original_glrlm_LongRunHighGrayLevelEmphasis	0.913992	3.31864e-38	0.898115	6.04154e-35	0.881224	5.087e-32	0.894234	3.13846e-34
original_glrlm_LongRunLowGrayLevelEmphasis	0.96984	8.20754e-59	0.975352	7.81105e-63	0.928639	7.9103e-42	0.975974	2.41184e-63
original_glrlm_LowGrayLevelRunEmphasis	0.941752	8.48609e-46	0.948692	2.72639e-48	0.949113	1.87682e-48	0.957255	6.80266e-52
original_glrlm_RunEntropy	0.809081	3.44678e-23	0.759556	4.58215e-19	0.768992	9.02479e-20	0.787523	2.93235e-21
original_glrlm_RunLengthNonUniformity	0.940307	2.56478e-45	0.921089	7.13225e-40	0.940195	2.79086e-45	0.950616	4.81577e-49
original_glrlm_RunLengthNonUniformityNormalized	0.811072	2.22276e-23	0.79788	3.7086e-22	0.799019	2.93258e-22	0.808918	3.57245e-23
original_glrlm_RunPercentage	0.82183	1.89251e-24	0.819084	3.60432e-24	0.819547	3.23596e-24	0.825347	8.1564e-25
original_glrlm_RunVariance	0.963224	7.15275e-55	0.966157	1.60212e-56	0.930003	3.32648e-42	0.966317	1.29025e-56
original_glrlm_ShortRunEmphasis	0.849407	1.48124e-27	0.837156	4.18733e-26	0.836086	5.53343e-26	0.850084	1.22095e-27
original_glrlm_ShortRunHighGrayLevelEmphasis	0.953817	2.29649e-50	0.951722	1.72366e-49	0.940256	2.66512e-45	0.963181	7.5449e-55
original_glrlm_ShortRunLowGrayLevelEmphasis	0.957219	7.07196e-52	0.962137	2.70251e-54	0.966042	1.87052e-56	0.96738	2.97399e-57
original_gldm_DependenceEntropy	0.909109	3.86143e-37	0.891973	7.95929e-34	0.907914	6.89467e-37	0.900528	2.09716e-35
original_gldm_DependenceNonUniformity	0.79922	2.81369e-22	0.882373	3.32652e-32	0.830821	2.11899e-25	0.881622	4.39336e-32
original_gldm_DependenceNonUniformityNormalized	0.896233	1.35405e-34	0.901852	1.16053e-35	0.889759	1.94064e-33	0.901177	1.57091e-35
original_gldm_DependenceVariance	0.911454	1.20973e-37	0.94356	2.04043e-46	0.889541	2.11625e-33	0.942045	6.75499e-46
original_gldm_GrayLevelNonUniformity	0.796045	5.39623e-22	0.898322	5.52468e-35	0.840657	1.65873e-26	0.900515	2.10944e-35
original_gldm_GrayLevelVariance	0.928843	6.95612e-42	0.897447	8.05973e-35	0.906355	1.4513e-36	0.944101	1.32024e-46
original_gldm_HighGrayLevelEmphasis	0.96107	9.60451e-54	0.956645	1.2975e-51	0.956807	1.09395e-51	0.963919	2.99295e-55
original_gldm_LargeDependenceEmphasis	0.836322	5.20469e-26	0.834697	7.92121e-26	0.834911	7.49735e-26	0.840012	1.97073e-26
original_gldm_LargeDependenceHighGrayLevelEmphasis	0.965457	4.0837e-56	0.959205	8.11517e-53	0.96813	1.02557e-57	0.966396	1.15857e-56
original_gldm_LargeDependenceLowGrayLevelEmphasis	0.884315	1.60567e-32	0.896725	1.09814e-34	0.884468	1.51519e-32	0.90697	1.08363e-36
original_gldm_LowGrayLevelEmphasis	0.907506	8.38622e-37	0.917064	6.56878e-39	0.910241	2.21384e-37	0.929018	6.2257e-42
original_gldm_SmallDependenceEmphasis	0.758029	5.91892e-19	0.752647	1.43722e-18	0.754294	1.09818e-18	0.759339	4.75241e-19
original_gldm_SmallDependenceHighGrayLevelEmphasis	0.933825	2.66777e-43	0.933224	4.00809e-43	0.926181	3.60731e-41	0.939957	3.33917e-45
original_gldm_SmallDependenceLowGrayLevelEmphasis	0.95716	7.53073e-52	0.95134	2.46474e-49	0.958352	2.08346e-52	0.960141	2.81481e-53
original_glszm_GrayLevelNonUniformity	0.932248	7.69241e-43	0.952409	8.9896e-50	0.942917	3.40607e-46	0.966432	1.10338e-56
original_glszm_GrayLevelNonUniformityNormalized	0.813681	1.24115e-23	0.791774	1.27303e-21	0.773188	4.2735e-20	0.783287	6.61014e-21
original_glszm_GrayLevelVariance	0.885147	1.17047e-32	0.858999	8.73521e-29	0.835382	6.64003e-26	0.878209	1.51999e-31
original_glszm_HighGrayLevelZoneEmphasis	0.950373	6.02083e-49	0.959431	6.3e-53	0.940638	1.99524e-45	0.963944	2.89781e-55
original_glszm_LargeAreaEmphasis	0.674853	6.43605e-14	0.870585	2.13568e-30	0.728667	5.77424e-17	0.912975	5.59802e-38
original_glszm_LargeAreaHighGrayLevelEmphasis	0.851469	8.1981e-28	0.963484	5.16962e-55	0.864001	1.83487e-29	0.966415	1.12856e-56
original_glszm_LargeAreaLowGrayLevelEmphasis	0.685144	1.89048e-14	0.881003	5.51867e-32	0.74928	2.47541e-18	0.923497	1.78468e-40
original_glszm_LowGrayLevelZoneEmphasis	0.918876	2.45251e-39	0.94154	9.99634e-46	0.94054	2.1496e-45	0.945057	6.04865e-47
original_glszm_SizeZoneNonUniformity	0.944922	6.76031e-47	0.939623	4.28835e-45	0.941127	1.37377e-45	0.967364	3.04273e-57
original_glszm_SizeZoneNonUniformityNormalized	0.931018	1.72692e-42	0.926233	3.49617e-41	0.920267	1.13312e-39	0.942428	5.00893e-46
original_glszm_SmallAreaEmphasis	0.941639	9.25862e-46	0.91626	1.00986e-38	0.923191	2.13322e-40	0.94052	2.18348e-45
original_glszm_SmallAreaHighGrayLevelEmphasis	0.94632	2.11233e-47	0.967307	3.29534e-57	0.941919	7.45154e-46	0.965857	2.39809e-56
original_glszm_SmallAreaLowGrayLevelEmphasis	0.917346	5.64218e-39	0.905963	1.74642e-36	0.930783	2.01159e-42	0.928894	6.73558e-42
original_glszm_ZoneEntropy	0.904456	3.53117e-36	0.879853	8.39869e-32	0.893987	3.4776e-34	0.899566	3.20792e-35
original_glszm_ZonePercentage	0.704939	1.546e-15	0.698816	3.42744e-15	0.701744	2.34833e-15	0.708067	1.02133e-15
original_glszm_ZoneVariance	0.674004	7.10558e-14	0.870659	2.08338e-30	0.728208	6.17368e-17	0.913092	5.27463e-38
original_shape2D_Elongation	0.290777	0.0042543	0.582391	5.98018e-10	0.386039	0.00011167	0.632715	6.04924e-12
original_shape2D_MajorAxisLength	0.774618	3.3004e-20	0.863057	2.47452e-29	0.801512	1.74529e-22	0.904361	3.69004e-36
original_shape2D_MaximumDiameter	0.701053	2.56851e-15	0.898512	5.08719e-35	0.852861	5.47008e-28	0.902832	7.44432e-36
original_shape2D_MeshSurface	0.859298	7.97017e-29	0.907434	8.68081e-37	0.869852	2.72918e-30	0.917542	5.07572e-39
original_shape2D_MinorAxisLength	0.86552	1.12857e-29	0.929915	3.51923e-42	0.919754	1.50865e-39	0.956819	1.08032e-51
original_shape2D_Perimeter	0.665519	1.87555e-13	0.839172	2.46356e-26	0.744489	5.28657e-18	0.865509	1.13236e-29
original_shape2D_PerimeterSurfaceRatio	0.00894133	0.931469	0.0283625	0.784977	-0.0126805	0.902928	0.112875	0.276113
original_shape2D_PixelSurface	0.859343	7.86205e-29	0.907469	8.53831e-37	0.869894	2.69064e-30	0.917577	4.9816e-39
original_shape2D_Sphericity	0.134189	0.194813	0.312478	0.00204976	0.0751871	0.468969	0.466724	1.86563e-06
