# Supplementary material for: Multiple U-Net-Based Automatic Segmentations and Radiomics Feature Stability on Ultrasound Images for Patients With Ovarian Cancer
Source: Front Oncol. 2021 Feb 18;10:614201. doi: 10.3389/fonc.2020.614201 (PMC7930567; doi:10.3389/fonc.2020.614201)
Supplement: Supplementary file 2 [file Table_2.xlsx]

## Sheet: Sheet1
Supplementary table 2 Intraclass correlation coefficients and significatn p for features between automatic and manual segmentations
	UNET		Unet+ResNet		UNET++		CENET
	ICC	p	ICC	p	ICC	p	ICC	p
original_firstorder_10Percentile	0.905719	1.11022e-16	0.93488	1.11022e-16	0.897898	1.11022e-16	0.955073	1.11022e-16
original_firstorder_90Percentile	0.95274	1.11022e-16	0.943392	1.11022e-16	0.938772	1.11022e-16	0.956441	1.11022e-16
original_firstorder_Energy	0.868071	1.11022e-16	0.924071	1.11022e-16	0.887184	1.11022e-16	0.938168	1.11022e-16
original_firstorder_Entropy	0.904035	1.11022e-16	0.879218	1.11022e-16	0.884793	1.11022e-16	0.900725	1.11022e-16
original_firstorder_InterquartileRange	0.914795	1.11022e-16	0.916172	1.11022e-16	0.894726	1.11022e-16	0.937672	1.11022e-16
original_firstorder_Kurtosis	0.840313	1.11022e-16	0.9271	1.11022e-16	0.575835	2.33114e-10	0.843264	1.11022e-16
original_firstorder_Maximum	0.810645	1.11022e-16	0.859668	1.11022e-16	0.804307	1.11022e-16	0.802053	1.11022e-16
original_firstorder_MeanAbsoluteDeviation	0.921264	1.11022e-16	0.900874	1.11022e-16	0.887102	1.11022e-16	0.929722	1.11022e-16
original_firstorder_Mean	0.953006	1.11022e-16	0.948955	1.11022e-16	0.953383	1.11022e-16	0.956572	1.11022e-16
original_firstorder_Median	0.953744	1.11022e-16	0.938188	1.11022e-16	0.957221	1.11022e-16	0.946366	1.11022e-16
original_firstorder_Minimum	0.933303	1.11022e-16	0.910888	1.11022e-16	0.939052	1.11022e-16	0.919208	1.11022e-16
original_firstorder_Range	0.791176	1.11022e-16	0.807438	1.11022e-16	0.784248	1.11022e-16	0.764909	1.11022e-16
original_firstorder_RobustMeanAbsoluteDeviation	0.920079	1.11022e-16	0.916551	1.11022e-16	0.891133	1.11022e-16	0.940666	1.11022e-16
original_firstorder_RootMeanSquared	0.957497	1.11022e-16	0.952024	1.11022e-16	0.958015	1.11022e-16	0.959742	1.11022e-16
original_firstorder_Skewness	0.886595	1.11022e-16	0.905521	1.11022e-16	0.839118	1.11022e-16	0.917014	1.11022e-16
original_firstorder_TotalEnergy	0.868071	1.11022e-16	0.924071	1.11022e-16	0.887184	1.11022e-16	0.938168	1.11022e-16
original_firstorder_Uniformity	0.889769	1.11022e-16	0.874568	1.11022e-16	0.877773	1.11022e-16	0.892745	1.11022e-16
original_firstorder_Variance	0.925335	1.11022e-16	0.89198	1.11022e-16	0.902099	1.11022e-16	0.932947	1.11022e-16
original_glcm_Autocorrelation	0.955169	1.11022e-16	0.954281	1.11022e-16	0.954068	1.11022e-16	0.958615	1.11022e-16
original_glcm_ClusterProminence	0.908055	1.11022e-16	0.827739	1.11022e-16	0.908748	1.11022e-16	0.896236	1.11022e-16
original_glcm_ClusterShade	0.907327	1.11022e-16	0.714718	2.22045e-16	0.855527	1.11022e-16	0.84919	1.11022e-16
original_glcm_ClusterTendency	0.922358	1.11022e-16	0.889794	1.11022e-16	0.90018	1.11022e-16	0.931176	1.11022e-16
original_glcm_Contrast	0.962524	1.11022e-16	0.966973	1.11022e-16	0.969163	1.11022e-16	0.94624	1.11022e-16
original_glcm_Correlation	0.80896	1.11022e-16	0.816123	1.11022e-16	0.795498	1.11022e-16	0.853291	1.11022e-16
original_glcm_DifferenceAverage	0.957815	1.11022e-16	0.956511	1.11022e-16	0.957649	1.11022e-16	0.9522	1.11022e-16
original_glcm_DifferenceEntropy	0.949978	1.11022e-16	0.942955	1.11022e-16	0.944686	1.11022e-16	0.937316	1.11022e-16
original_glcm_DifferenceVariance	0.940774	1.11022e-16	0.952884	1.11022e-16	0.957307	1.11022e-16	0.916816	1.11022e-16
original_glcm_Id	0.947818	1.11022e-16	0.9479	1.11022e-16	0.94804	1.11022e-16	0.948234	1.11022e-16
original_glcm_Idm	0.950557	1.11022e-16	0.950299	1.11022e-16	0.95045	1.11022e-16	0.95049	1.11022e-16
original_glcm_Idmn	0.879524	1.11022e-16	0.899891	1.11022e-16	0.913604	1.11022e-16	0.859841	1.11022e-16
original_glcm_Idn	0.900153	1.11022e-16	0.900822	1.11022e-16	0.912749	1.11022e-16	0.902186	1.11022e-16
original_glcm_Imc1	0.878688	1.11022e-16	0.872137	1.11022e-16	0.859104	1.11022e-16	0.902071	1.11022e-16
original_glcm_Imc2	0.811585	1.11022e-16	0.790933	1.11022e-16	0.732377	1.11022e-16	0.833641	1.11022e-16
original_glcm_InverseVariance	0.930385	1.11022e-16	0.934259	1.11022e-16	0.933193	1.11022e-16	0.936644	1.11022e-16
original_glcm_JointAverage	0.942834	1.11022e-16	0.944289	1.11022e-16	0.946572	1.11022e-16	0.949277	1.11022e-16
original_glcm_JointEnergy	0.898043	1.11022e-16	0.889736	1.11022e-16	0.898102	1.11022e-16	0.898207	1.11022e-16
original_glcm_JointEntropy	0.919476	1.11022e-16	0.896875	1.11022e-16	0.907161	1.11022e-16	0.909083	1.11022e-16
original_glcm_MCC	0.779881	1.11022e-16	0.740999	1.11022e-16	0.761675	1.11022e-16	0.829273	1.11022e-16
original_glcm_MaximumProbability	0.879194	1.11022e-16	0.86299	1.11022e-16	0.892358	1.11022e-16	0.870013	1.11022e-16
original_glcm_SumAverage	0.942834	1.11022e-16	0.944289	1.11022e-16	0.946572	1.11022e-16	0.949277	1.11022e-16
original_glcm_SumEntropy	0.905122	1.11022e-16	0.883936	1.11022e-16	0.893512	1.11022e-16	0.900091	1.11022e-16
original_glcm_SumSquares	0.923999	1.11022e-16	0.891011	1.11022e-16	0.902249	1.11022e-16	0.93157	1.11022e-16
original_glrlm_GrayLevelNonUniformity	0.88458	1.11022e-16	0.950514	1.11022e-16	0.8934	1.11022e-16	0.954644	1.11022e-16
original_glrlm_GrayLevelNonUniformityNormalized	0.865309	1.11022e-16	0.845497	1.11022e-16	0.81042	1.11022e-16	0.865498	1.11022e-16
original_glrlm_GrayLevelVariance	0.915318	1.11022e-16	0.854402	1.11022e-16	0.874238	1.11022e-16	0.903723	1.11022e-16
original_glrlm_HighGrayLevelRunEmphasis	0.958197	1.11022e-16	0.956436	1.11022e-16	0.952784	1.11022e-16	0.964135	1.11022e-16
original_glrlm_LongRunEmphasis	0.932325	1.11022e-16	0.957497	1.11022e-16	0.775328	1.11022e-16	0.936859	1.11022e-16
original_glrlm_LongRunHighGrayLevelEmphasis	0.890424	1.11022e-16	0.887205	1.11022e-16	0.835453	1.11022e-16	0.867421	1.11022e-16
original_glrlm_LongRunLowGrayLevelEmphasis	0.938606	1.11022e-16	0.965872	1.11022e-16	0.781237	1.11022e-16	0.94725	1.11022e-16
original_glrlm_LowGrayLevelRunEmphasis	0.940552	1.11022e-16	0.948604	1.11022e-16	0.947601	1.11022e-16	0.957038	1.11022e-16
original_glrlm_RunEntropy	0.79799	1.11022e-16	0.75223	1.11022e-16	0.758968	1.11022e-16	0.782668	1.11022e-16
original_glrlm_RunLengthNonUniformity	0.915321	1.11022e-16	0.913787	1.11022e-16	0.916738	1.11022e-16	0.944016	1.11022e-16
original_glrlm_RunLengthNonUniformityNormalized	0.798586	1.11022e-16	0.788153	1.11022e-16	0.789516	1.11022e-16	0.801155	1.11022e-16
original_glrlm_RunPercentage	0.814953	1.11022e-16	0.815577	1.11022e-16	0.814652	1.11022e-16	0.822222	1.11022e-16
original_glrlm_RunVariance	0.936724	1.11022e-16	0.958726	1.11022e-16	0.805134	1.11022e-16	0.943641	1.11022e-16
original_glrlm_ShortRunEmphasis	0.842476	1.11022e-16	0.832762	1.11022e-16	0.830412	1.11022e-16	0.846513	1.11022e-16
original_glrlm_ShortRunHighGrayLevelEmphasis	0.950952	1.11022e-16	0.950963	1.11022e-16	0.939763	1.11022e-16	0.960717	1.11022e-16
original_glrlm_ShortRunLowGrayLevelEmphasis	0.955528	1.11022e-16	0.962104	1.11022e-16	0.963948	1.11022e-16	0.967071	1.11022e-16
original_gldm_DependenceEntropy	0.902837	1.11022e-16	0.89084	1.11022e-16	0.897723	1.11022e-16	0.897858	1.11022e-16
original_gldm_DependenceNonUniformity	0.760317	1.11022e-16	0.877565	1.11022e-16	0.799209	1.11022e-16	0.880248	1.11022e-16
original_gldm_DependenceNonUniformityNormalized	0.892823	1.11022e-16	0.901748	1.11022e-16	0.880634	1.11022e-16	0.899127	1.11022e-16
original_gldm_DependenceVariance	0.90247	1.11022e-16	0.940257	1.11022e-16	0.861599	1.11022e-16	0.933592	1.11022e-16
original_gldm_GrayLevelNonUniformity	0.765197	1.11022e-16	0.896719	1.11022e-16	0.810893	1.11022e-16	0.901121	1.11022e-16
original_gldm_GrayLevelVariance	0.925522	1.11022e-16	0.893737	1.11022e-16	0.903751	1.11022e-16	0.933056	1.11022e-16
original_gldm_HighGrayLevelEmphasis	0.957349	1.11022e-16	0.956476	1.11022e-16	0.956081	1.11022e-16	0.961114	1.11022e-16
original_gldm_LargeDependenceEmphasis	0.830981	1.11022e-16	0.832462	1.11022e-16	0.831232	1.11022e-16	0.83784	1.11022e-16
original_gldm_LargeDependenceHighGrayLevelEmphasis	0.962555	1.11022e-16	0.95927	1.11022e-16	0.967352	1.11022e-16	0.96373	1.11022e-16
original_gldm_LargeDependenceLowGrayLevelEmphasis	0.883832	1.11022e-16	0.897184	1.11022e-16	0.884062	1.11022e-16	0.907228	1.11022e-16
original_gldm_LowGrayLevelEmphasis	0.907008	1.11022e-16	0.917184	1.11022e-16	0.909937	1.11022e-16	0.928853	1.11022e-16
original_gldm_SmallDependenceEmphasis	0.742451	1.11022e-16	0.740939	1.11022e-16	0.740614	1.11022e-16	0.750296	1.11022e-16
original_gldm_SmallDependenceHighGrayLevelEmphasis	0.930186	1.11022e-16	0.932108	1.11022e-16	0.92508	1.11022e-16	0.938954	1.11022e-16
original_gldm_SmallDependenceLowGrayLevelEmphasis	0.955742	1.11022e-16	0.951329	1.11022e-16	0.957474	1.11022e-16	0.959576	1.11022e-16
original_glszm_GrayLevelNonUniformity	0.915713	1.11022e-16	0.948566	1.11022e-16	0.925111	1.11022e-16	0.965071	1.11022e-16
original_glszm_GrayLevelNonUniformityNormalized	0.794042	1.11022e-16	0.781365	1.11022e-16	0.747726	1.11022e-16	0.769618	1.11022e-16
original_glszm_GrayLevelVariance	0.879934	1.11022e-16	0.851454	1.11022e-16	0.833982	1.11022e-16	0.872698	1.11022e-16
original_glszm_HighGrayLevelZoneEmphasis	0.948739	1.11022e-16	0.957484	1.11022e-16	0.939493	1.11022e-16	0.960025	1.11022e-16
original_glszm_LargeAreaEmphasis	0.646447	5.18141e-13	0.871722	1.11022e-16	0.657871	9.64784e-14	0.91337	1.11022e-16
original_glszm_LargeAreaHighGrayLevelEmphasis	0.814983	1.11022e-16	0.962929	1.11022e-16	0.803162	1.11022e-16	0.963667	1.11022e-16
original_glszm_LargeAreaLowGrayLevelEmphasis	0.661734	1.25122e-13	0.881682	1.11022e-16	0.684233	7.77156e-15	0.924132	1.11022e-16
original_glszm_LowGrayLevelZoneEmphasis	0.919063	1.11022e-16	0.941249	1.11022e-16	0.939361	1.11022e-16	0.943911	1.11022e-16
original_glszm_SizeZoneNonUniformity	0.93183	1.11022e-16	0.929703	1.11022e-16	0.926674	1.11022e-16	0.963872	1.11022e-16
original_glszm_SizeZoneNonUniformityNormalized	0.926147	1.11022e-16	0.926698	1.11022e-16	0.911102	1.11022e-16	0.939332	1.11022e-16
original_glszm_SmallAreaEmphasis	0.940295	1.11022e-16	0.916652	1.11022e-16	0.91936	1.11022e-16	0.937608	1.11022e-16
original_glszm_SmallAreaHighGrayLevelEmphasis	0.945501	1.11022e-16	0.965587	1.11022e-16	0.939819	1.11022e-16	0.961853	1.11022e-16
original_glszm_SmallAreaLowGrayLevelEmphasis	0.91578	1.11022e-16	0.905958	1.11022e-16	0.927754	1.11022e-16	0.926674	1.11022e-16
original_glszm_ZoneEntropy	0.878587	1.11022e-16	0.87421	1.11022e-16	0.866573	1.11022e-16	0.895805	1.11022e-16
original_glszm_ZonePercentage	0.681354	1.19904e-14	0.67979	1.4877e-14	0.680039	1.64313e-14	0.693536	3.10862e-15
original_glszm_ZoneVariance	0.64552	5.72098e-13	0.871795	1.11022e-16	0.657308	1.03029e-13	0.913495	1.11022e-16
original_shape2D_Elongation	0.286153	0.00223861	0.584019	2.46663e-10	0.371855	7.24e-05	0.634642	2.43017e-12
original_shape2D_MajorAxisLength	0.747143	1.11022e-16	0.859401	1.11022e-16	0.775686	1.11022e-16	0.904061	1.11022e-16
original_shape2D_MaximumDiameter	0.636926	3.9968e-15	0.893508	1.11022e-16	0.790315	1.11022e-16	0.889642	1.11022e-16
original_shape2D_MeshSurface	0.799909	1.11022e-16	0.894345	1.11022e-16	0.810378	1.11022e-16	0.910138	1.11022e-16
original_shape2D_MinorAxisLength	0.835022	1.11022e-16	0.918139	1.11022e-16	0.901693	1.11022e-16	0.948929	1.11022e-16
original_shape2D_Perimeter	0.389855	1.67419e-09	0.823951	1.11022e-16	0.396389	6.60294e-12	0.75731	1.11022e-16
original_shape2D_PerimeterSurfaceRatio	0.0023211	0.491136	0.00585497	0.47748	-0.00333813	0.512739	0.022148	0.415595
original_shape2D_PixelSurface	0.79995	1.11022e-16	0.894381	1.11022e-16	0.810418	1.11022e-16	0.910173	1.11022e-16
original_shape2D_Sphericity	0.0414609	0.139675	0.271227	0.000976276	0.0171961	0.258451	0.288921	2.31824e-06
